# Supplementary material for: Chemosensory Characteristics of Brandies from Chinese Core Production Area and First Insights into Their Differences from Cognac
Source: Foods. 2023 Dec 20;13(1):27. doi: 10.3390/foods13010027 (PMC10777998; doi:10.3390/foods13010027)
Supplement: Supplementary file 1 [file foods-13-00027-s001.zip]

Archive with 1 entries (1 files):
- foods-2728616-supplementary.pdf
